# Supplementary material for: A novel biosensor for measuring plasmin activity
Source: Res Pract Thromb Haemost. 2026 May 2;10(4):106629. doi: 10.1016/j.rpth.2026.106629 (PMC13254883; doi:10.1016/j.rpth.2026.106629)
Supplement: Supplementary Data [file mmc1.xlsx]

## Sheet: Raw Data
Time (Seconds)	No TXA (1)	No TXA (2)	No TXA (3)	No tPA (1)	No tPA (2)	No tPA (3)	32 uM TXA (1)	32 uM TXA (2)	32 uM TXA (3)
0	2402.97	2345.8	2415.64	2759.19	2633.28	2680.88	2528.1	2445.49	2563.89
20	2443.18	2368.51	2438.18	2749.08	2633.59	2692.67	2538.32	2461.9	2572.24
40	2461.8	2394.2	2460.4	2734.96	2540.36	2683.06	2563.64	2470.22	2579.09
60	2494.62	2426.53	2502.37	2712.29	2524.67	2673.12	2575.35	2491.84	2597.82
80	2536.03	2474.79	2549.24	2706.28	2523.26	2663.65	2580.25	2505.41	2607.91
100	2610.9	2548.1	2611.51	2692.56	2516.38	2661.71	2608.8	2520.89	2638.15
120	2720.84	2650.53	2711.22	2690.66	2510.06	2648.32	2627.24	2545.81	2572.78
140	2851.02	2781.38	2845.76	2672.01	2498.88	2645.59	2653.56	2565.93	2583.97
160	3008.2	2939.78	2982.67	2679.88	2502.13	2643.14	2669.77	2591.59	2613.43
180	3165.79	3104.18	3167.16	2658.47	2495.88	2632.79	2715.77	2616.34	2638.41
200	3352.03	3262.85	3326.94	2659.82	2490.16	2631.16	2742.74	2644.14	2676.39
220	3510.73	3417.36	3467.96	2650.48	2482.84	2628.34	2786.9	2693.3	2705.59
240	3633.44	3540.26	3598.53	2632.43	2476.16	2622.04	2817.15	2716.53	2749.36
260	3727.91	3642.18	3693.52	2631.22	2474.84	2610.97	2860.45	2760.28	2791.45
280	3777.71	3708.4	3770.86	2634.12	2471.44	2611.57	2899.86	2811.97	2839.11
300	3835.25	3764.93	3822.59	2622.69	2464.49	2601.89	2941.36	2848.8	2883.14
320	3865.9	3796.72	3856.81	2616.97	2457.55	2606.26	2987.68	2886.82	2927.08
340	3884.43	3832.8	3867.5	2610.95	2455.82	2596.4	3043.95	2931.47	2966.82
360	3899.68	3842.46	3894.85	2607.67	2445.88	2595.32	3084.28	2979.41	3020.41
380	3905.72	3848.96	3909.98	2610.43	2453.75	2598.31	3145.57	3043.08	3074.82
400	3908.11	3862.2	3915.11	2599.03	2445.96	2588.07	3178.82	3095.19	3117.95
420	3922.97	3860.22	3922.11	2606.46	2446.63	2592.39	3228.51	3140.96	3177.84
440	3933.59	3876.46	3937	2598.9	2446.86	2568.64	3286.65	3203.72	3230.46
460	3937.79	3887.84	3933.67	2597.55	2443.36	2578.74	3345.31	3264.07	3294.81
480	3951.24	3909.33	3955.95	2588.73	2430.17	2562.42	3415.86	3314.63	3354.36
500	3960.95	3897.2	3954.51	2584.3	2423.3	2571.66	3466.01	3372.8	3410.67
520	3969.61	3913.15	3954.92	2599.45	2444.98	2575.57	3533.89	3438.73	3478.76
540	3979.41	3921.56	3973.33	2590.23	2427.47	2569.78	3589.2	3482.19	3540.45
560	3961.63	3913.11	3972.86	2582.66	2415.39	2549.51	3660.58	3550.83	3587.07
580	3981.82	3928.51	3971.82	2577.7	2420.7	2553.45	3706.5	3604.18	3645.45
600	3985.64	3920.91	3972.04	2577.76	2418.01	2553.5	3760.89	3656.04	3694.73
620	3973.83	3927.82	3983.46	2587.42	2426.04	2554.98	3812.66	3691.68	3747.96
640	3993.35	3931.28	3983.34	2576.1	2410.32	2551.39	3858.39	3750.85	3786.49
660	3985.28	3928.8	3973.31	2578.47	2416.23	2550.41	3913.19	3778.99	3834.48
680	3983.58	3943.07	3986.1	2573.78	2420.73	2552.64	3942.9	3818.92	3883.46
700	3990.97	3933.97	3984.84	2567.83	2414.26	2557.66	3992.21	3842.98	3924.45
720	3999.55	3945.02	3984.92	2573.66	2408.67	2541.76	4020.05	3859.87	3972.01
740	4007.6	3938.3	3996.25	2564.78	2405.21	2542.34	4044.49	3917.43	3969.95
760	4000.45	3942.55	3982.5	2566.21	2407.77	2535.6	4059.56	3921.56	3970.08
780	3993.54	3944.05	3996.03	2565.71	2416.76	2546.71	4076.95	3941.17	3978.02
800	3998.13	3941.22	4015.04	2575.77	2417.25	2554.84	4089.03	3942.02	3981.55
820	4013.5	3937.19	3994.47	2561.16	2412.1	2540.61	4083.69	3942.06	3983.75
840	4013.66	3946.26	4000.56	2565.3	2413.34	2539.23	4088.5	3963.99	3983.52
860	4006.02	3936.65	3999.96	2561.55	2396.69	2542.21	4096.12	3958.99	3989.09
880	4011.66	3951.74	3989.35	2564.63	2404.09	2541.53	4095.99	3950.09	3996.53
900	4006.06	3941.65	4008.93	2568.02	2403.64	2547.88	4110.89	3965.13	3994.88
920	4006.23	3961.08	4000.22	2563.36	2400.53	2537.35	4100.77	3967.78	4001.75
940	4004.44	3940.28	3994.82	2561.01	2408.06	2537.59	4114.71	3969.72	4000.98
960	4014.71	3944.03	3999.5	2551.23	2399.01	2526.45	4103.09	3977.68	4011
980	4014.34	3949.37	4001.11	2549.16	2405.84	2535.34	4118.16	3980.21	4010.62
1000	4011.16	3960.09	4003.76	2549.73	2398.63	2539.64	4114.22	3978.22	4014.21
1020	4012.06	3953.54	3995.4	2554.5	2408.69	2531.56	4125.04	3978.65	4020.35
1040	4019.82	3951.72	3989.19	2549.53	2390.03	2529.38	4120.29	3987.15	4019.35
1060	4011.7	3956.83	3999.25	2546.01	2391.09	2529.35	4126.98	3971.52	4028.21
1080	4016.67	3950.59	4002.19	2548.51	2400.24	2536.47	4137.18	3983.71	4025.7
1100	4008.59	3948.41	4009.47	2545.81	2393.82	2527.59	4128.94	3993.84	4026.56
1120	4011.32	3944.3	3996.3	2540	2396.17	2531.39	4132.14	3989.96	4032.02
1140	4015.45	3963.99	4002.27	2535.33	2397.82	2526.13	4130.77	3994.44	4026.16
1160	4020.46	3951.42	4007.68	2543.29	2397.06	2531.21	4133.76	3987.63	4037.51
1180	4021.98	3956.36	4006.69	2541.09	2388.55	2525.8	4142.31	3994.23	4031.89
1200	4018.02	3965.7	4006.3	2553.22	2399.07	2534.71	4145.87	3998.98	4033.83
1220	4018.76	3946.36	4012.91	2532.64	2384.67	2513.36	4141.02	4001.25	4036.14
1240	4016.64	3959.67	4004.07	2532.49	2383.1	2517.14	4151.45	3999.97	4041.35
1260	4008.4	3961.98	4006.55	2538.1	2396.74	2525.87	4139.71	4001.26	4040.87
1280	4014.63	3966.18	4008.68	2537.91	2394.19	2527.76	4152.93	4007.43	4041.02
1300	4014.43	3962.45	4010.05	2536.67	2385.62	2522.61	4142.05	4004.1	4038.62
1320	4014.99	3947.3	4013.66	2533.06	2388.03	2515.61	4145.54	4004.97	4031.01
1340	4022.44	3960.39	4013.55	2530.83	2382.81	2515.45	4163.17	4008.39	4037.64
1360	4016.5	3960.05	3998.88	2530.18	2389.79	2516.82	4146.74	4001.72	4029.21
1380	4025.73	3960.93	4002.04	2536.58	2388.45	2518.93	4153.98	4008.39	4056.41
1400	4018	3956.21	4009.26	2527.97	2389.41	2508.42	4166.73	4006.18	4047.7
1420	4017.24	3951.77	3996.16	2525.21	2385.57	2520.05	4153.17	4010.75	4041.45
1440	4022.11	3959.91	3997.81	2532.18	2392.89	2526.74	4164.67	4008.67	4047.98
1460	4007.76	3966.29	4005.5	2511.03	2382.36	2510.33	4154.99	4009.96	4036.02
1480	4012.59	3964.06	3993.01	2516.89	2377.97	2510.82	4170.69	4006.67	4046.45
1500	4001.01	3963.07	4006.88	2517.21	2385.36	2501.14	4165.84	4007.03	4063.03

## Sheet: Slope from prism
Time (Seconds)	No TXA (1)	No TXA (2)	No TXA (3)	No tPA (1)	No tPA (2)	No tPA (3)	32 uM TXA (1)	32 uM TXA (2)	32 uM TXA (3)
10	1.54181	1.09898	1.18028	-0.629636	-1.18547	0.153905	0.544463	0.706987	0.50808
30	1.44662	1.2927	1.32503	-0.717265	-1.37231	-0.0444385	0.632095	0.534108	0.523854
50	1.77273	1.76904	1.71598	-0.631681	-1.33081	-0.312907	0.66819	0.427892	0.56605
70	2.49189	2.57468	2.5975	-0.714359	-1.17125	-0.468974	0.599554	0.521067	0.737826
90	3.73471	3.78235	3.53975	-0.492128	-0.650645	-0.441962	0.679153	0.620082	0.776662
110	5.12289	5.197	4.98401	-0.462465	0.107029	-0.336568	0.624547	0.911446	0.710318
130	6.56629	6.50411	6.36129	-0.333532	-0.206452	-0.299382	0.701296	0.944483	0.812377
150	7.83283	7.59039	7.4773	-0.332877	-0.270061	-0.253706	0.792958	0.994635	0.838839
170	8.40038	8.10072	8.13297	-0.394525	-0.267009	-0.22722	0.909829	1.19674	0.922905
190	8.39263	8.06725	7.9939	-0.492913	-0.254437	-0.232385	1.01954	1.19027	0.904018
210	7.53951	7.34133	7.35645	-0.336015	-0.220437	-0.258762	1.18836	1.27401	0.968446
230	6.31692	6.27003	6.3656	-0.42725	-0.286557	-0.320922	1.11758	1.40903	1.21095
250	4.90487	4.95943	4.97104	-0.256352	-0.2572	-0.213264	1.30085	1.55046	1.21111
270	3.3285	3.81584	3.70271	-0.349117	-0.211215	-0.277223	1.26285	1.68039	1.32764
290	2.29825	2.70224	2.62545	-0.274703	-0.288119	-0.265354	1.37316	1.906	1.37723
310	1.5656	1.83878	1.76725	-0.141626	-0.217036	-0.125928	1.46679	1.96721	1.39853
330	0.971052	1.26386	1.20695	-0.309332	-0.242544	-0.142509	1.45933	2.1963	1.42094
350	0.705548	0.791748	0.742017	-0.215507	-0.184181	-0.0547262	1.47812	2.06427	1.3953
370	0.409619	0.475369	0.651008	-0.106561	-0.0885926	-0.201527	1.67604	2.09674	1.58231
390	0.361668	0.342174	0.446171	-0.0742693	-0.00601255	-0.199868	1.53192	2.15248	1.69334
410	0.386915	0.455769	0.531342	-0.10403	-0.0739048	-0.281519	1.58068	2.23449	1.687
430	0.431101	0.476958	0.379677	-0.255169	-0.257565	-0.334709	1.67732	2.26105	1.93097
450	0.503885	0.487903	0.303163	-0.142583	-0.162631	-0.23138	1.64944	2.25917	1.85731
470	0.641806	0.535183	0.413721	-0.0352524	-0.0653703	-0.0156364	1.86566	2.32515	1.90388
490	0.319652	0.412365	0.390827	-0.12884	-0.228861	-0.161747	1.9158	2.31254	1.80854
510	0.310329	0.312158	0.30578	-0.0894396	-0.20474	-0.0683327	1.87177	2.25619	1.77251
530	0.357847	0.181575	0.244845	-0.172711	-0.19328	-0.255825	1.98595	2.19066	1.87908
550	0.0725736	0.111594	0.131837	-0.0266684	-0.00161169	-0.124022	1.73052	2.17405	1.82785
570	0.155604	0.263642	0.288602	-0.126522	-0.162395	-0.258948	1.69583	1.92902	1.78896
590	0.13501	0.00221494	0.0845929	-0.172112	-0.267286	-0.185702	1.72285	1.95446	1.84515
610	0.0871883	0.169699	0.0129175	0.00172511	0.0680364	-0.0486063	1.51516	1.86491	1.65114
630	0.16028	0.159578	0.119285	-0.0681693	0.0542457	0.170785	1.68	1.68926	1.64563
650	-0.022779	0.128024	0.0599855	-0.0447855	-0.0759823	-0.0421396	1.65515	1.58012	1.50327
670	0.211349	0.185132	0.161471	-0.152513	-0.114514	-0.0521578	1.30966	1.56154	1.57211
690	0.297192	0.0871922	-0.0101613	-0.189206	-0.191952	-0.187551	1.39855	1.58359	1.54147
710	0.060342	0.10664	0.0353695	-0.115015	-0.0134981	-0.165659	1.20819	1.50325	1.47413
730	0.0991032	0.0931608	0.32394	-0.0110708	-0.0466216	-0.0205316	1.28193	1.37862	1.48751
750	0.109124	-0.0832089	0.124266	-0.0170383	-0.00703961	-0.0468535	1.18818	1.52748	1.41812
770	0.107063	0.0911132	0.183431	0.00395022	0.169632	-0.0458641	1.16514	1.44955	1.2213
790	0.0350818	-0.121521	0.176191	-0.0798556	0.014095	0.0849082	1.37628	1.08932	1.14538
810	0.113229	0.0879894	-0.0744604	-0.0178357	-0.0622253	-0.0378983	1.36555	1.08445	1.06063
830	0.172583	-0.0738026	0.103652	-0.027353	-0.144035	0.0450903	0.935494	0.999996	1.16807
850	0.106679	0.178492	-0.0745974	-0.0289634	-0.242041	-0.111356	1.02836	1.02222	1.16087
870	-0.106302	0.123534	-0.122111	-0.0219353	-0.0750364	-0.0288781	0.966454	0.970513	1.11423
890	-0.119811	0.0508303	0.092439	0.0320807	-0.0638591	-0.0364134	1.08497	0.886177	1.07504
910	0.0395424	-0.0567234	-0.0321781	-0.142973	0.0264976	-0.134504	0.748646	0.934039	1.02397
930	0.0868043	0.11693	0.0793963	-0.181222	0.0384058	-0.087313	0.953662	0.839474	0.939887
950	0.00534935	0.0110102	0.0747459	-0.177766	0.0454758	-0.0803509	1.00914	0.740754	0.807825
970	0.157025	0.0823784	-0.189923	-0.142163	-0.0230749	-0.0998234	0.9663	0.695955	0.826897
990	0.0644238	0.031529	-0.0176565	-0.0936489	-0.130019	-0.0319844	0.66057	0.756618	0.822553
1010	0.0845149	0.205501	-0.0353019	-0.0368	-0.112018	0.0234965	0.684611	0.711856	0.782537
1030	-0.0548513	0.00892078	0.0533145	0.0334968	-0.0601987	0.00722035	0.598877	0.726205	0.87931
1050	-0.0340048	-0.196325	0.0147552	-0.0415942	-0.120178	-0.0777885	0.567783	0.635628	0.76806
1070	-0.0303693	-0.0472024	0.0326961	-0.17027	-0.0117662	-0.0826206	0.379831	0.507124	0.65558
1090	-0.0192446	0.0242561	0.14883	-0.14497	0.00935714	0.0396485	0.565566	0.41797	0.630834
1110	0.0356688	-0.0103768	0.114627	-0.122005	0.0594214	-0.0608481	0.632792	0.566805	0.622955
1130	0.124425	0.153815	-0.0293803	0.0780149	0.0338861	0.0617924	0.523785	0.485643	0.743994
1150	0.084387	0.0740929	0.0817333	-0.00655649	-0.0787641	-0.0937496	0.571965	0.504592	0.63545
1170	0.148858	0.0555022	0.0411829	-0.0377084	-0.132648	-0.106531	0.57476	0.482005	0.587282
1190	-0.0529398	0.0234494	0.107514	-0.0153361	-0.105825	-0.139484	0.4723	0.572406	0.665551
1210	-0.102147	-0.0188872	-0.0214623	-0.0436554	-0.0145119	-0.0278846	0.37388	0.519139	0.513301
1230	-0.116868	0.214944	-0.0318344	-0.106256	-0.0208481	-0.0314037	0.462344	0.239296	0.29027
1250	-0.103701	-0.0601446	0.03535	-0.0705955	0.033661	-0.0149009	0.411912	0.252735	0.321745
1270	0.0376136	-0.0383608	0.116162	-0.104355	-0.105282	-0.0731154	0.323067	0.578084	0.3871
1290	0.000367316	0.0775926	-0.010969	0.0303632	0.0479649	0.0498816	0.292139	0.465236	0.519965
1310	0.14208	-0.0808621	-0.0205766	-0.0174641	-0.0530061	-0.0605082	0.37773	0.280005	0.389582
1330	0.144834	-0.0298587	-0.0158411	-0.0743329	-0.0899805	-0.212131	0.363305	0.132383	0.481784
1350	0.00518333	-0.0896346	-0.112959	-0.105688	-0.0183526	-0.126869	0.279541	0.255102	0.442351
1370	0.0971833	-0.00811494	-0.183441	0.0433154	0.115516	0.114044	0.256385	0.122627	0.4073
1390	-0.054163	0.102	-0.0705543	-0.0951076	0.0337346	0.0738556	0.34626	0.149644	0.241295
1410	-0.0709515	-0.0181963	-0.11689	-0.15447	-0.0545266	0.0335212	0.280345	0.315722	0.259524
1430	-0.0663987	0.0736985	-0.0313675	-0.191788	-0.150408	-0.0401801	0.135433	0.529875	0.249425
1450	-0.221877	0.0878825	-0.0354372	-0.196413	-0.0723861	-0.13597	0.253404	0.409529	0.287587
1470	-0.247557	0.104383	0.130002	-0.0767842	0.00429091	-0.226174	0.113152	0.225465	0.218449
1490	-0.40974	0.0414818	0.418826	-0.066408	0.131513	-0.469125	0.0181238	0.00450779	0.351368

## Sheet: Converting slope to nM
				Time (Seconds)	5 nM Plasmin (1)	5 nM Plasmin (2)	5 nM Plasmin (3)	10 nM Plasmin (1)	10 nM Plasmin (2)	10 nM Plasmin (3)	20 nM Plasmin (1)	20 nM Plasmin (2)	20 nM Plasmin (3)	40 nM Plasmin (1)	40 nM Plasmin (2)	40 nM Plasmin (3)
				0	1528.06	1635.93	1602.19	1392.96	1692.96	1735.63	1818.74	1853.34	1846.97	2110.22	2046.32	1973.1
				20	1529.97	1638.21	1605.81	1412.1	1706.02	1764.96	1882.72	1910.31	1908.93	2218.64	2142.14	2040.79
				40	1541.63	1643.93	1606.83	1426.92	1738.71	1801.89	1927.7	1967.02	1951.58	2296.44	2215.51	2099.8
				60	1541.16	1642.74	1612.73	1448.61	1758.92	1831.85	1960.68	2002.46	1996.53	2350.43	2264.32	2126.35
				80	1550.76	1639.13	1615.66	1448.74	1760.29	1835.66	1978.75	2021.44	2007.03	2383.2	2294.62	2148.99
				100	1560.29	1643.55	1620.61	1447.78	1759.08	1838.91	1989.05	2037.54	2027.13	2401.04	2305.76	2160.15
				120	1562.9	1636.99	1613.77	1456.64	1767.5	1844.03	1998.65	2041.92	2035.3	2424.22	2326.34	2174.81
				5 nM Plasmin	10 nM Plasmin	20 nM Plasmin	40 nM Plasmin
				0.1527	0.68	1.509	2.103
				Plasmin (nM)	Slopes
				5	0.1527
				10	0.68
				20	1.509
				40	2.103

## Sheet: Data in nM
Time (seconds)	No TXA (1)	No TXA (2)	No TXA (3)	No tPA (1)	No tPA (2)	No tPA (3)	32 uM TXA (1)	32 uM TXA (2)	32 uM TXA (3)
10	28.765	20.5035	22.0202	-11.7469	-22.117	2.87136	10.1579	13.1901	9.47911
30	26.9892	24.1175	24.7207	-13.3818	-25.6028	-0.82908	11.7928	9.96471	9.77339
50	33.0733	33.0045	32.0145	-11.7851	-24.8285	-5.83782	12.4662	7.98306	10.5606
70	46.4905	48.035	48.4608	-13.3276	-21.8516	-8.74952	11.1857	9.7214	13.7654
90	69.6775	70.5662	66.0401	-9.18149	-12.1389	-8.24556	12.6708	11.5687	14.49
110	95.5763	96.959	92.9853	-8.62807	1.9968	-6.27925	11.652	17.0046	13.2522
130	122.505	121.345	118.681	-6.22262	-3.85172	-5.58548	13.0839	17.621	15.1563
150	146.135	141.612	139.502	-6.21038	-5.03845	-4.73331	14.794	18.5566	15.65
170	156.723	151.133	151.735	-7.36053	-4.98152	-4.23918	16.9744	22.3272	17.2184
190	156.579	150.508	149.14	-9.19613	-4.74696	-4.33553	19.0214	22.2066	16.866
210	140.662	136.965	137.247	-6.26894	-4.11263	-4.82766	22.1708	23.7688	18.068
230	117.853	116.978	118.761	-7.97108	-5.34621	-5.98735	20.8503	26.2879	22.5923
250	91.5088	92.5268	92.7432	-4.78269	-4.79852	-3.97881	24.2695	28.9264	22.5953
270	62.0989	71.191	69.0805	-6.51338	-3.94057	-5.17207	23.5607	31.3506	24.7694
290	42.8779	50.4149	48.9823	-5.12505	-5.37536	-4.95064	25.6187	35.5596	25.6946
310	29.209	34.3057	32.971	-2.64227	-4.04919	-2.3494	27.3655	36.7017	26.092
330	18.1166	23.5795	22.5177	-5.77111	-4.52507	-2.65875	27.2263	40.9758	26.51
350	13.1632	14.7714	13.8436	-4.02065	-3.43622	-1.02101	27.5769	38.5125	26.0317
370	7.64214	8.86882	12.1457	-1.98808	-1.65285	-3.75984	31.2693	39.1183	29.5207
390	6.74754	6.38385	8.32409	-1.38562	-0.11217	-3.72888	28.5806	40.1582	31.5921
410	7.21855	8.50315	9.9131	-1.94086	-1.37882	-5.25223	29.4904	41.6883	31.4739
430	8.04292	8.89847	7.08353	-4.76062	-4.80532	-6.24457	31.2932	42.1838	36.0256
450	9.40084	9.10266	5.65603	-2.66012	-3.03417	-4.31678	30.7731	42.1487	34.6514
470	11.974	9.98476	7.71867	-0.65769	-1.2196	-0.29172	34.8071	43.3797	35.5202
490	5.96365	7.69337	7.29156	-2.40373	-4.2698	-3.01766	35.7425	43.1445	33.7415
510	5.78972	5.82384	5.70485	-1.66865	-3.81977	-1.27486	34.9212	42.0932	33.0692
530	6.67625	3.3876	4.568	-3.22222	-3.60597	-4.77285	37.0514	40.8705	35.0575
550	1.35398	2.08197	2.45964	-0.49754	-0.03007	-2.31385	32.2858	40.5606	34.1017
570	2.90306	4.91869	5.38436	-2.36048	-3.02975	-4.83112	31.6386	35.9892	33.3762
590	2.51884	0.041323	1.57822	-3.21104	-4.98669	-3.46458	32.1428	36.4639	34.4244
610	1.62665	3.16603	0.240999	0.032185	1.26934	-0.90683	28.2678	34.793	30.8048
630	2.9903	2.9772	2.22546	-1.27181	1.01205	3.18628	31.3432	31.5161	30.7021
650	-0.42498	2.38852	1.11913	-0.83555	-1.41758	-0.78619	30.8796	29.4799	28.0461
670	3.94308	3.45396	3.01253	-2.84538	-2.13646	-0.97309	24.434	29.1332	29.3304
690	5.54462	1.62672	-0.189576	-3.52997	-3.58119	-3.49909	26.0923	29.5446	28.7588
710	1.12578	1.98954	0.659878	-2.1458	-0.25183	-3.09065	22.5409	28.0458	27.5024
730	1.84894	1.73808	6.04366	-0.20654	-0.86981	-0.38305	23.9166	25.7204	27.752
750	2.03589	-1.5524	2.3184	-0.31788	-0.13134	-0.87413	22.1675	28.4978	26.4575
770	1.99744	1.69987	3.42222	0.073698	3.16478	-0.85567	21.7376	27.0438	22.7855
790	0.654512	-2.26719	3.28714	-1.48984	0.262967	1.58411	25.6769	20.3232	21.369
810	2.11248	1.64159	-1.38919	-0.33276	-1.16092	-0.70706	25.4767	20.2323	19.7879
830	3.21983	-1.37691	1.9338	-0.51032	-2.68722	0.841236	17.4533	18.6566	21.7923
850	1.99028	3.33007	-1.39174	-0.54036	-4.51568	-2.07754	19.1859	19.0713	21.6581
870	-1.98324	2.30475	-2.2782	-0.40924	-1.39993	-0.53877	18.0309	18.1066	20.7879
890	-2.23528	0.948327	1.72461	0.598521	-1.1914	-0.67935	20.2419	16.5332	20.0566
910	0.737732	-1.05827	-0.600338	-2.66741	0.494359	-2.50941	13.9673	17.4261	19.1039
930	1.61948	2.18153	1.48127	-3.38101	0.716527	-1.62897	17.7922	15.6618	17.5352
950	0.099801	0.205414	1.39451	-3.31653	0.848428	-1.49908	18.8272	13.82	15.0714
970	2.92958	1.53691	-3.54334	-2.65229	-0.4305	-1.86238	18.028	12.9842	15.4272
990	1.20194	0.588228	-0.329412	-1.74718	-2.42574	-0.59672	12.3241	14.116	15.3461
1010	1.57677	3.83397	-0.658618	-0.68657	-2.08988	0.438368	12.7726	13.2809	14.5996
1030	-1.02335	0.166432	0.994673	0.624939	-1.12311	0.134708	11.1731	13.5486	16.405
1050	-0.63442	-3.66278	0.275284	-0.77601	-2.24213	-1.45128	10.593	11.8587	14.3295
1070	-0.56659	-0.88064	0.610002	-3.17668	-0.21952	-1.54143	7.08641	9.46127	12.231
1090	-0.35904	0.452538	2.77668	-2.70466	0.174574	0.739711	10.5516	7.79795	11.7693
1110	0.665463	-0.1936	2.13856	-2.2762	1.10861	-1.13522	11.8058	10.5747	11.6223
1130	2.32136	2.86969	-0.54814	1.4555	0.632204	1.15284	9.7721	9.06051	13.8805
1150	1.57438	1.38233	1.52488	-0.12232	-1.46948	-1.74906	10.671	9.41403	11.8554
1170	2.7772	1.03549	0.768338	-0.70352	-2.47477	-1.98751	10.7231	8.99264	10.9567
1190	-0.98768	0.437488	2.00586	-0.28612	-1.97434	-2.60232	8.81157	10.6792	12.417
1210	-1.90573	-0.35237	-0.400417	-0.81447	-0.27074	-0.52024	6.97537	9.68542	9.5765
1230	-2.18037	4.01016	-0.593926	-1.98239	-0.38896	-0.58589	8.62583	4.46448	5.41549
1250	-1.93472	-1.1221	0.659515	-1.31708	0.628004	-0.278	7.68493	4.71521	6.00271
1270	0.701747	-0.71569	2.16721	-1.94692	-1.96423	-1.36409	6.02738	10.7851	7.22202
1290	0.006853	1.44762	-0.204646	0.566478	0.894868	0.930627	5.45035	8.67977	9.70083
1310	2.65075	-1.50862	-0.383892	-0.32582	-0.98892	-1.12888	7.0472	5.22397	7.26831
1330	2.70213	-0.55706	-0.295543	-1.38681	-1.67874	-3.95768	6.77808	2.46983	8.98851
1350	0.096704	-1.67229	-2.10745	-1.97178	-0.3424	-2.36696	5.21532	4.75936	8.25282
1370	1.81312	-0.1514	-3.4224	0.808123	2.15515	2.12768	4.78331	2.28781	7.59887
1390	-1.0105	1.90299	-1.31631	-1.7744	0.629377	1.3779	6.46007	2.79187	4.50178
1410	-1.32372	-0.33948	-2.18078	-2.8819	-1.01729	0.625396	5.23032	5.89033	4.84187
1430	-1.23878	1.37497	-0.585215	-3.57814	-2.80613	-0.74963	2.52674	9.88573	4.65345
1450	-4.13949	1.6396	-0.661142	-3.66442	-1.35049	-2.53676	4.72768	7.64048	5.36543
1470	-4.61861	1.94745	2.42541	-1.43254	0.080054	-4.21966	2.11105	4.20643	4.07554
1490	-7.6444	0.773915	7.81392	-1.23896	2.4536	-8.75233	0.338131	0.084101	6.55537
